# Supplementary material for: Artificial Intelligence-Assisted Processing of Anterior Segment OCT Images in the Diagnosis of Vitreoretinal Lymphoma
Source: Diagnostics (Basel). 2023 Jul 23;13(14):2451. doi: 10.3390/diagnostics13142451 (PMC10378347; doi:10.3390/diagnostics13142451)
Supplement: Supplementary file 1 [file diagnostics-13-02451-s001.zip]

Archive with 1 entries (1 files):
- diagnostics-2406181-supplementary.pdf
